# Supplementary material for: Environmental control of asexual reproduction and somatic growth of Aurelia spp. (Cnidaria, Scyphozoa) polyps from the Adriatic Sea
Source: PLoS One. 2017 Jun 14;12(6):e0178482. doi: 10.1371/journal.pone.0178482 (PMC5470684; doi:10.1371/journal.pone.0178482)
Supplement: S1 Dataset — (XLSX) [file pone.0178482.s001.xlsx]

## Sheet: Total Budding Varano
temp	sal	feed	tot	rac.tot
14	24	F1	5	2.23607
14	24	F1	9	3
14	24	F1	5	2.23607
14	24	F1	8	2.82843
14	24	F1	5	2.23607
14	24	F1	3	1.73205
14	24	F1	5	2.23607
14	24	F1	5	2.23607
14	24	F1	7	2.64575
14	24	F1	6	2.44949
14	24	F1	7	2.64575
14	24	F1	2	1.41421
14	24	F1	3	1.73205
14	24	F1	9	3
14	24	F1	6	2.44949
21	24	F1	6	2.44949
21	24	F1	6	2.44949
21	24	F1	5	2.23607
21	24	F1	3	1.73205
21	24	F1	6	2.44949
21	24	F1	2	1.41421
21	24	F1	10	3.16228
21	24	F1	1	1
21	24	F1	5	2.23607
21	24	F1	4	2
21	24	F1	5	2.23607
21	24	F1	5	2.23607
21	24	F1	5	2.23607
21	24	F1	2	1.41421
21	24	F1	6	2.44949
14	37	F1	2	1.41421
14	37	F1	6	2.44949
14	37	F1	2	1.41421
14	37	F1	2	1.41421
14	37	F1	2	1.41421
14	37	F1	5	2.23607
14	37	F1	4	2
14	37	F1	5	2.23607
14	37	F1	1	1
14	37	F1	2	1.41421
14	37	F1	5	2.23607
14	37	F1	4	2
14	37	F1	1	1
14	37	F1	2	1.41421
14	37	F1	1	1
21	37	F1	2	1.41421
21	37	F1	3	1.73205
21	37	F1	1	1
21	37	F1	4	2
21	37	F1	0	0
21	37	F1	0	0
21	37	F1	2	1.41421
21	37	F1	1	1
21	37	F1	3	1.73205
21	37	F1	4	2
21	37	F1	2	1.41421
21	37	F1	3	1.73205
21	37	F1	3	1.73205
21	37	F1	2	1.41421
21	37	F1	0	0
14	24	F2	9	3
14	24	F2	7	2.64575
14	24	F2	10	3.16228
14	24	F2	10	3.16228
14	24	F2	7	2.64575
14	24	F2	9	3
14	24	F2	11	3.31662
14	24	F2	9	3
14	24	F2	9	3
14	24	F2	10	3.16228
14	24	F2	11	3.31662
14	24	F2	18	4.24264
14	24	F2	4	2
14	24	F2	12	3.4641
14	24	F2	10	3.16228
21	24	F2	12	3.4641
21	24	F2	11	3.31662
21	24	F2	14	3.74166
21	24	F2	11	3.31662
21	24	F2	8	2.82843
21	24	F2	17	4.12311
21	24	F2	13	3.60555
21	24	F2	13	3.60555
21	24	F2	10	3.16228
21	24	F2	16	4
21	24	F2	7	2.64575
21	24	F2	10	3.16228
21	24	F2	9	3
21	24	F2	12	3.4641
21	24	F2	15	3.87298
14	37	F2	4	2
14	37	F2	2	1.41421
14	37	F2	9	3
14	37	F2	9	3
14	37	F2	5	2.23607
14	37	F2	5	2.23607
14	37	F2	6	2.44949
14	37	F2	2	1.41421
14	37	F2	6	2.44949
14	37	F2	12	3.4641
14	37	F2	7	2.64575
14	37	F2	2	1.41421
14	37	F2	5	2.23607
14	37	F2	5	2.23607
14	37	F2	7	2.64575
21	37	F2	5	2.23607
21	37	F2	8	2.82843
21	37	F2	4	2
21	37	F2	5	2.23607
21	37	F2	5	2.23607
21	37	F2	6	2.44949
21	37	F2	5	2.23607
21	37	F2	3	1.73205
21	37	F2	5	2.23607
21	37	F2	2	1.41421
21	37	F2	7	2.64575
21	37	F2	4	2
21	37	F2	8	2.82843
21	37	F2	2	1.41421
21	37	F2	3	1.73205
14	24	F3	26	5.09902
14	24	F3	16	4
14	24	F3	33	5.74456
14	24	F3	27	5.19615
14	24	F3	18	4.24264
14	24	F3	20	4.47214
14	24	F3	13	3.60555
14	24	F3	20	4.47214
14	24	F3	23	4.79583
14	24	F3	27	5.19615
14	24	F3	23	4.79583
14	24	F3	25	5
14	24	F3	17	4.12311
14	24	F3	26	5.09902
14	24	F3	17	4.12311
21	24	F3	22	4.69042
21	24	F3	23	4.79583
21	24	F3	22	4.69042
21	24	F3	24	4.89898
21	24	F3	18	4.24264
21	24	F3	25	5
21	24	F3	28	5.2915
21	24	F3	13	3.60555
21	24	F3	26	5.09902
21	24	F3	21	4.58258
21	24	F3	13	3.60555
21	24	F3	16	4
21	24	F3	19	4.3589
21	24	F3	21	4.58258
21	24	F3	19	4.3589
14	37	F3	6	2.44949
14	37	F3	11	3.31662
14	37	F3	11	3.31662
14	37	F3	7	2.64575
14	37	F3	6	2.44949
14	37	F3	5	2.23607
14	37	F3	10	3.16228
14	37	F3	8	2.82843
14	37	F3	9	3
14	37	F3	11	3.31662
14	37	F3	7	2.64575
14	37	F3	7	2.64575
14	37	F3	9	3
14	37	F3	12	3.4641
14	37	F3	12	3.4641
21	37	F3	15	3.87298
21	37	F3	18	4.24264
21	37	F3	10	3.16228
21	37	F3	11	3.31662
21	37	F3	11	3.31662
21	37	F3	8	2.82843
21	37	F3	7	2.64575
21	37	F3	12	3.4641
21	37	F3	12	3.4641
21	37	F3	9	3
21	37	F3	9	3
21	37	F3	14	3.74166
21	37	F3	17	4.12311
21	37	F3	6	2.44949
21	37	F3	6	2.44949

## Sheet: Total Budding Mljet vs Varano
temp	loc	feed	tot	rac.tot
14	M	F1	5	2.23607
14	M	F1	3	1.73205
14	M	F1	4	2
14	M	F1	7	2.64575
14	M	F1	4	2
14	M	F1	6	2.44949
14	M	F1	1	1
14	M	F1	5	2.23607
14	M	F1	5	2.23607
14	M	F1	3	1.73205
14	M	F1	6	2.44949
14	M	F1	3	1.73205
14	M	F1	4	2
14	M	F1	3	1.73205
14	M	F1	5	2.23607
21	M	F1	6	2.44949
21	M	F1	5	2.23607
21	M	F1	1	1
21	M	F1	1	1
21	M	F1	NA	NA
21	M	F1	2	1.41421
21	M	F1	1	1
21	M	F1	NA	NA
21	M	F1	3	1.73205
21	M	F1	4	2
21	M	F1	1	1
21	M	F1	NA	NA
21	M	F1	NA	NA
21	M	F1	NA	NA
21	M	F1	1	1
14	V	F1	2	1.41421
14	V	F1	6	2.44949
14	V	F1	2	1.41421
14	V	F1	2	1.41421
14	V	F1	2	1.41421
14	V	F1	5	2.23607
14	V	F1	4	2
14	V	F1	5	2.23607
14	V	F1	1	1
14	V	F1	2	1.41421
14	V	F1	5	2.23607
14	V	F1	4	2
14	V	F1	1	1
14	V	F1	2	1.41421
14	V	F1	1	1
21	V	F1	2	1.41421
21	V	F1	3	1.73205
21	V	F1	1	1
21	V	F1	4	2
21	V	F1	NA	NA
21	V	F1	NA	NA
21	V	F1	2	1.41421
21	V	F1	1	1
21	V	F1	3	1.73205
21	V	F1	4	2
21	V	F1	2	1.41421
21	V	F1	3	1.73205
21	V	F1	3	1.73205
21	V	F1	2	1.41421
21	V	F1	NA	NA
14	M	F2	11	3.31662
14	M	F2	10	3.16228
14	M	F2	11	3.31662
14	M	F2	7	2.64575
14	M	F2	4	2
14	M	F2	10	3.16228
14	M	F2	12	3.4641
14	M	F2	6	2.44949
14	M	F2	9	3
14	M	F2	9	3
14	M	F2	3	1.73205
14	M	F2	10	3.16228
14	M	F2	13	3.60555
14	M	F2	11	3.31662
14	M	F2	10	3.16228
21	M	F2	1	1
21	M	F2	3	1.73205
21	M	F2	5	2.23607
21	M	F2	2	1.41421
21	M	F2	3	1.73205
21	M	F2	6	2.44949
21	M	F2	4	2
21	M	F2	6	2.44949
21	M	F2	8	2.82843
21	M	F2	NA	NA
21	M	F2	5	2.23607
21	M	F2	3	1.73205
21	M	F2	5	2.23607
21	M	F2	NA	NA
21	M	F2	5	2.23607
14	V	F2	4	2
14	V	F2	2	1.41421
14	V	F2	9	3
14	V	F2	9	3
14	V	F2	5	2.23607
14	V	F2	5	2.23607
14	V	F2	6	2.44949
14	V	F2	2	1.41421
14	V	F2	6	2.44949
14	V	F2	12	3.4641
14	V	F2	7	2.64575
14	V	F2	2	1.41421
14	V	F2	5	2.23607
14	V	F2	5	2.23607
14	V	F2	7	2.64575
21	V	F2	5	2.23607
21	V	F2	8	2.82843
21	V	F2	4	2
21	V	F2	5	2.23607
21	V	F2	5	2.23607
21	V	F2	6	2.44949
21	V	F2	5	2.23607
21	V	F2	3	1.73205
21	V	F2	5	2.23607
21	V	F2	2	1.41421
21	V	F2	7	2.64575
21	V	F2	4	2
21	V	F2	8	2.82843
21	V	F2	2	1.41421
21	V	F2	3	1.73205
14	M	F3	12	3.4641
14	M	F3	12	3.4641
14	M	F3	26	5.09902
14	M	F3	12	3.4641
14	M	F3	17	4.12311
14	M	F3	14	3.74166
14	M	F3	15	3.87298
14	M	F3	21	4.58258
14	M	F3	17	4.12311
14	M	F3	17	4.12311
14	M	F3	15	3.87298
14	M	F3	16	4
14	M	F3	19	4.3589
14	M	F3	22	4.69042
14	M	F3	17	4.12311
21	M	F3	2	1.41421
21	M	F3	3	1.73205
21	M	F3	4	2
21	M	F3	9	3
21	M	F3	7	2.64575
21	M	F3	9	3
21	M	F3	9	3
21	M	F3	10	3.16228
21	M	F3	7	2.64575
21	M	F3	3	1.73205
21	M	F3	14	3.74166
21	M	F3	9	3
21	M	F3	5	2.23607
21	M	F3	13	3.60555
21	M	F3	7	2.64575
14	V	F3	6	2.44949
14	V	F3	11	3.31662
14	V	F3	11	3.31662
14	V	F3	7	2.64575
14	V	F3	6	2.44949
14	V	F3	5	2.23607
14	V	F3	10	3.16228
14	V	F3	8	2.82843
14	V	F3	9	3
14	V	F3	11	3.31662
14	V	F3	7	2.64575
14	V	F3	7	2.64575
14	V	F3	9	3
14	V	F3	12	3.4641
14	V	F3	12	3.4641
21	V	F3	15	3.87298
21	V	F3	18	4.24264
21	V	F3	10	3.16228
21	V	F3	11	3.31662
21	V	F3	11	3.31662
21	V	F3	8	2.82843
21	V	F3	7	2.64575
21	V	F3	12	3.4641
21	V	F3	12	3.4641
21	V	F3	9	3
21	V	F3	9	3
21	V	F3	14	3.74166
21	V	F3	17	4.12311
21	V	F3	6	2.44949
21	V	F3	6	2.44949

## Sheet: Budding mode Varano
Polyp	temp	feed	sal	mode	tot	rac
1	14	F1	24	SBP	3	1.73205
2	14	F1	24	SBP	2	1.41421
3	14	F1	24	SBP	0	0
4	14	F1	24	SBP	1	1
5	14	F1	24	SBP	0	0
6	14	F1	24	SBP	0	0
7	14	F1	24	SBP	0	0
8	14	F1	24	SBP	1	1
9	14	F1	24	SBP	1	1
10	14	F1	24	SBP	0	0
11	14	F1	24	SBP	0	0
12	14	F1	24	SBP	0	0
13	14	F1	24	SBP	0	0
14	14	F1	24	SBP	2	1.41421
15	14	F1	24	SBP	0	0
16	21	F1	24	SBP	1	1
17	21	F1	24	SBP	1	1
18	21	F1	24	SBP	1	1
19	21	F1	24	SBP	1	1
20	21	F1	24	SBP	1	1
21	21	F1	24	SBP	0	0
22	21	F1	24	SBP	2	1.41421
23	21	F1	24	SBP	0	0
24	21	F1	24	SBP	4	2
25	21	F1	24	SBP	0	0
26	21	F1	24	SBP	1	1
27	21	F1	24	SBP	0	0
28	21	F1	24	SBP	0	0
29	21	F1	24	SBP	2	1.41421
30	21	F1	24	SBP	0	0
31	14	F1	37	SBP	0	0
32	14	F1	37	SBP	0	0
33	14	F1	37	SBP	0	0
34	14	F1	37	SBP	1	1
35	14	F1	37	SBP	0	0
36	14	F1	37	SBP	0	0
37	14	F1	37	SBP	1	1
38	14	F1	37	SBP	0	0
39	14	F1	37	SBP	0	0
40	14	F1	37	SBP	0	0
41	14	F1	37	SBP	0	0
42	14	F1	37	SBP	1	1
43	14	F1	37	SBP	0	0
44	14	F1	37	SBP	0	0
45	14	F1	37	SBP	0	0
46	21	F1	37	SBP	0	0
47	21	F1	37	SBP	0	0
48	21	F1	37	SBP	0	0
49	21	F1	37	SBP	1	1
50	21	F1	37	SBP	0	0
51	21	F1	37	SBP	0	0
52	21	F1	37	SBP	0	0
53	21	F1	37	SBP	1	1
54	21	F1	37	SBP	0	0
55	21	F1	37	SBP	1	1
56	21	F1	37	SBP	1	1
57	21	F1	37	SBP	0	0
58	21	F1	37	SBP	0	0
59	21	F1	37	SBP	1	1
60	21	F1	37	SBP	0	0
1	14	F1	24	DBP	2	1.41421
2	14	F1	24	DBP	7	2.64575
3	14	F1	24	DBP	5	2.23607
4	14	F1	24	DBP	7	2.64575
5	14	F1	24	DBP	5	2.23607
6	14	F1	24	DBP	3	1.73205
7	14	F1	24	DBP	5	2.23607
8	14	F1	24	DBP	4	2
9	14	F1	24	DBP	6	2.44949
10	14	F1	24	DBP	6	2.44949
11	14	F1	24	DBP	7	2.64575
12	14	F1	24	DBP	2	1.41421
13	14	F1	24	DBP	3	1.73205
14	14	F1	24	DBP	7	2.64575
15	14	F1	24	DBP	6	2.44949
16	21	F1	24	DBP	5	2.23607
17	21	F1	24	DBP	5	2.23607
18	21	F1	24	DBP	4	2
19	21	F1	24	DBP	2	1.41421
20	21	F1	24	DBP	5	2.23607
21	21	F1	24	DBP	2	1.41421
22	21	F1	24	DBP	8	2.82843
23	21	F1	24	DBP	1	1
24	21	F1	24	DBP	1	1
25	21	F1	24	DBP	4	2
26	21	F1	24	DBP	4	2
27	21	F1	24	DBP	5	2.23607
28	21	F1	24	DBP	5	2.23607
29	21	F1	24	DBP	0	0
30	21	F1	24	DBP	6	2.44949
31	14	F1	37	DBP	2	1.41421
32	14	F1	37	DBP	6	2.44949
33	14	F1	37	DBP	2	1.41421
34	14	F1	37	DBP	1	1
35	14	F1	37	DBP	2	1.41421
36	14	F1	37	DBP	5	2.23607
37	14	F1	37	DBP	3	1.73205
38	14	F1	37	DBP	5	2.23607
39	14	F1	37	DBP	1	1
40	14	F1	37	DBP	2	1.41421
41	14	F1	37	DBP	5	2.23607
42	14	F1	37	DBP	3	1.73205
43	14	F1	37	DBP	1	1
44	14	F1	37	DBP	2	1.41421
45	14	F1	37	DBP	1	1
46	21	F1	37	DBP	2	1.41421
47	21	F1	37	DBP	3	1.73205
48	21	F1	37	DBP	1	1
49	21	F1	37	DBP	3	1.73205
50	21	F1	37	DBP	0	0
51	21	F1	37	DBP	0	0
52	21	F1	37	DBP	2	1.41421
53	21	F1	37	DBP	0	0
54	21	F1	37	DBP	3	1.73205
55	21	F1	37	DBP	3	1.73205
56	21	F1	37	DBP	1	1
57	21	F1	37	DBP	3	1.73205
58	21	F1	37	DBP	3	1.73205
59	21	F1	37	DBP	1	1
60	21	F1	37	DBP	0	0
1	14	F2	24	SBP	1	1
2	14	F2	24	SBP	0	0
3	14	F2	24	SBP	0	0
4	14	F2	24	SBP	1	1
5	14	F2	24	SBP	2	1.41421
6	14	F2	24	SBP	1	1
7	14	F2	24	SBP	4	2
8	14	F2	24	SBP	0	0
9	14	F2	24	SBP	1	1
10	14	F2	24	SBP	3	1.73205
11	14	F2	24	SBP	2	1.41421
12	14	F2	24	SBP	2	1.41421
13	14	F2	24	SBP	1	1
14	14	F2	24	SBP	1	1
15	14	F2	24	SBP	0	0
16	21	F2	24	SBP	6	2.44949
17	21	F2	24	SBP	6	2.44949
18	21	F2	24	SBP	7	2.64575
19	21	F2	24	SBP	9	3
20	21	F2	24	SBP	7	2.64575
21	21	F2	24	SBP	11	3.31662
22	21	F2	24	SBP	8	2.82843
23	21	F2	24	SBP	11	3.31662
24	21	F2	24	SBP	7	2.64575
25	21	F2	24	SBP	7	2.64575
26	21	F2	24	SBP	6	2.44949
27	21	F2	24	SBP	6	2.44949
28	21	F2	24	SBP	6	2.44949
29	21	F2	24	SBP	6	2.44949
30	21	F2	24	SBP	10	3.16228
31	14	F2	37	SBP	0	0
32	14	F2	37	SBP	0	0
33	14	F2	37	SBP	0	0
34	14	F2	37	SBP	1	1
35	14	F2	37	SBP	0	0
36	14	F2	37	SBP	0	0
37	14	F2	37	SBP	0	0
38	14	F2	37	SBP	0	0
39	14	F2	37	SBP	0	0
40	14	F2	37	SBP	0	0
41	14	F2	37	SBP	1	1
42	14	F2	37	SBP	1	1
43	14	F2	37	SBP	0	0
44	14	F2	37	SBP	0	0
45	14	F2	37	SBP	0	0
46	21	F2	37	SBP	2	1.41421
47	21	F2	37	SBP	6	2.44949
48	21	F2	37	SBP	1	1
49	21	F2	37	SBP	4	2
50	21	F2	37	SBP	3	1.73205
51	21	F2	37	SBP	2	1.41421
52	21	F2	37	SBP	4	2
53	21	F2	37	SBP	1	1
54	21	F2	37	SBP	3	1.73205
55	21	F2	37	SBP	0	0
56	21	F2	37	SBP	4	2
57	21	F2	37	SBP	2	1.41421
58	21	F2	37	SBP	3	1.73205
59	21	F2	37	SBP	1	1
60	21	F2	37	SBP	1	1
1	14	F2	24	DBP	8	2.82843
2	14	F2	24	DBP	7	2.64575
3	14	F2	24	DBP	10	3.16228
4	14	F2	24	DBP	9	3
5	14	F2	24	DBP	5	2.23607
6	14	F2	24	DBP	8	2.82843
7	14	F2	24	DBP	7	2.64575
8	14	F2	24	DBP	9	3
9	14	F2	24	DBP	8	2.82843
10	14	F2	24	DBP	7	2.64575
11	14	F2	24	DBP	9	3
12	14	F2	24	DBP	16	4
13	14	F2	24	DBP	3	1.73205
14	14	F2	24	DBP	11	3.31662
15	14	F2	24	DBP	10	3.16228
16	21	F2	24	DBP	6	2.44949
17	21	F2	24	DBP	5	2.23607
18	21	F2	24	DBP	7	2.64575
19	21	F2	24	DBP	2	1.41421
20	21	F2	24	DBP	1	1
21	21	F2	24	DBP	6	2.44949
22	21	F2	24	DBP	5	2.23607
23	21	F2	24	DBP	2	1.41421
24	21	F2	24	DBP	3	1.73205
25	21	F2	24	DBP	9	3
26	21	F2	24	DBP	1	1
27	21	F2	24	DBP	4	2
28	21	F2	24	DBP	3	1.73205
29	21	F2	24	DBP	6	2.44949
30	21	F2	24	DBP	5	2.23607
31	14	F2	37	DBP	4	2
32	14	F2	37	DBP	2	1.41421
33	14	F2	37	DBP	9	3
34	14	F2	37	DBP	8	2.82843
35	14	F2	37	DBP	5	2.23607
36	14	F2	37	DBP	5	2.23607
37	14	F2	37	DBP	6	2.44949
38	14	F2	37	DBP	2	1.41421
39	14	F2	37	DBP	6	2.44949
40	14	F2	37	DBP	12	3.4641
41	14	F2	37	DBP	6	2.44949
42	14	F2	37	DBP	1	1
43	14	F2	37	DBP	5	2.23607
44	14	F2	37	DBP	5	2.23607
45	14	F2	37	DBP	7	2.64575
46	21	F2	37	DBP	3	1.73205
47	21	F2	37	DBP	2	1.41421
48	21	F2	37	DBP	3	1.73205
49	21	F2	37	DBP	1	1
50	21	F2	37	DBP	2	1.41421
51	21	F2	37	DBP	4	2
52	21	F2	37	DBP	1	1
53	21	F2	37	DBP	2	1.41421
54	21	F2	37	DBP	2	1.41421
55	21	F2	37	DBP	2	1.41421
56	21	F2	37	DBP	3	1.73205
57	21	F2	37	DBP	2	1.41421
58	21	F2	37	DBP	5	2.23607
59	21	F2	37	DBP	1	1
60	21	F2	37	DBP	2	1.41421
1	14	F3	24	SBP	1	1
2	14	F3	24	SBP	4	2
3	14	F3	24	SBP	7	2.64575
4	14	F3	24	SBP	3	1.73205
5	14	F3	24	SBP	3	1.73205
6	14	F3	24	SBP	3	1.73205
7	14	F3	24	SBP	4	2
8	14	F3	24	SBP	3	1.73205
9	14	F3	24	SBP	9	3
10	14	F3	24	SBP	3	1.73205
11	14	F3	24	SBP	6	2.44949
12	14	F3	24	SBP	6	2.44949
13	14	F3	24	SBP	2	1.41421
14	14	F3	24	SBP	8	2.82843
15	14	F3	24	SBP	6	2.44949
16	21	F3	24	SBP	16	4
17	21	F3	24	SBP	14	3.74166
18	21	F3	24	SBP	17	4.12311
19	21	F3	24	SBP	16	4
20	21	F3	24	SBP	12	3.4641
21	21	F3	24	SBP	16	4
22	21	F3	24	SBP	17	4.12311
23	21	F3	24	SBP	10	3.16228
24	21	F3	24	SBP	17	4.12311
25	21	F3	24	SBP	15	3.87298
26	21	F3	24	SBP	10	3.16228
27	21	F3	24	SBP	8	2.82843
28	21	F3	24	SBP	8	2.82843
29	21	F3	24	SBP	10	3.16228
30	21	F3	24	SBP	12	3.4641
31	14	F3	37	SBP	0	0
32	14	F3	37	SBP	4	2
33	14	F3	37	SBP	1	1
34	14	F3	37	SBP	0	0
35	14	F3	37	SBP	0	0
36	14	F3	37	SBP	1	1
37	14	F3	37	SBP	2	1.41421
38	14	F3	37	SBP	0	0
39	14	F3	37	SBP	1	1
40	14	F3	37	SBP	1	1
41	14	F3	37	SBP	0	0
42	14	F3	37	SBP	1	1
43	14	F3	37	SBP	1	1
44	14	F3	37	SBP	2	1.41421
45	14	F3	37	SBP	1	1
46	21	F3	37	SBP	10	3.16228
47	21	F3	37	SBP	17	4.12311
48	21	F3	37	SBP	7	2.64575
49	21	F3	37	SBP	10	3.16228
50	21	F3	37	SBP	6	2.44949
51	21	F3	37	SBP	6	2.44949
52	21	F3	37	SBP	5	2.23607
53	21	F3	37	SBP	10	3.16228
54	21	F3	37	SBP	10	3.16228
55	21	F3	37	SBP	8	2.82843
56	21	F3	37	SBP	5	2.23607
57	21	F3	37	SBP	11	3.31662
58	21	F3	37	SBP	7	2.64575
59	21	F3	37	SBP	4	2
60	21	F3	37	SBP	3	1.73205
1	14	F3	24	DBP	25	5
2	14	F3	24	DBP	12	3.4641
3	14	F3	24	DBP	26	5.09902
4	14	F3	24	DBP	24	4.89898
5	14	F3	24	DBP	15	3.87298
6	14	F3	24	DBP	17	4.12311
7	14	F3	24	DBP	9	3
8	14	F3	24	DBP	17	4.12311
9	14	F3	24	DBP	14	3.74166
10	14	F3	24	DBP	24	4.89898
11	14	F3	24	DBP	17	4.12311
12	14	F3	24	DBP	19	4.3589
13	14	F3	24	DBP	15	3.87298
14	14	F3	24	DBP	18	4.24264
15	14	F3	24	DBP	11	3.31662
16	21	F3	24	DBP	6	2.44949
17	21	F3	24	DBP	9	3
18	21	F3	24	DBP	5	2.23607
19	21	F3	24	DBP	8	2.82843
20	21	F3	24	DBP	6	2.44949
21	21	F3	24	DBP	9	3
22	21	F3	24	DBP	11	3.31662
23	21	F3	24	DBP	3	1.73205
24	21	F3	24	DBP	9	3
25	21	F3	24	DBP	6	2.44949
26	21	F3	24	DBP	3	1.73205
27	21	F3	24	DBP	8	2.82843
28	21	F3	24	DBP	11	3.31662
29	21	F3	24	DBP	11	3.31662
30	21	F3	24	DBP	7	2.64575
31	14	F3	37	DBP	6	2.44949
32	14	F3	37	DBP	7	2.64575
33	14	F3	37	DBP	10	3.16228
34	14	F3	37	DBP	7	2.64575
35	14	F3	37	DBP	6	2.44949
36	14	F3	37	DBP	4	2
37	14	F3	37	DBP	8	2.82843
38	14	F3	37	DBP	8	2.82843
39	14	F3	37	DBP	8	2.82843
40	14	F3	37	DBP	10	3.16228
41	14	F3	37	DBP	7	2.64575
42	14	F3	37	DBP	6	2.44949
43	14	F3	37	DBP	8	2.82843
44	14	F3	37	DBP	10	3.16228
45	14	F3	37	DBP	11	3.31662
46	21	F3	37	DBP	5	2.23607
47	21	F3	37	DBP	1	1
48	21	F3	37	DBP	3	1.73205
49	21	F3	37	DBP	1	1
50	21	F3	37	DBP	5	2.23607
51	21	F3	37	DBP	2	1.41421
52	21	F3	37	DBP	2	1.41421
53	21	F3	37	DBP	2	1.41421
54	21	F3	37	DBP	2	1.41421
55	21	F3	37	DBP	1	1
56	21	F3	37	DBP	4	2
57	21	F3	37	DBP	3	1.73205
58	21	F3	37	DBP	10	3.16228
59	21	F3	37	DBP	2	1.41421
60	21	F3	37	DBP	3	1.73205

## Sheet: Budding mode Mljet
temp	feed	mode	tot	rac
14	F1	SBP	0	0
14	F1	SBP	1	1
14	F1	SBP	0	0
14	F1	SBP	1	1
14	F1	SBP	0	0
14	F1	SBP	1	1
14	F1	SBP	0	0
14	F1	SBP	0	0
14	F1	SBP	0	0
14	F1	SBP	0	0
14	F1	SBP	1	1
14	F1	SBP	0	0
14	F1	SBP	0	0
14	F1	SBP	0	0
14	F1	SBP	0	0
21	F1	SBP	3	1.73205
21	F1	SBP	2	1.41421
21	F1	SBP	0	0
21	F1	SBP	0	0
21	F1	SBP	0	0
21	F1	SBP	1	1
21	F1	SBP	0	0
21	F1	SBP	0	0
21	F1	SBP	0	0
21	F1	SBP	1	1
21	F1	SBP	0	0
21	F1	SBP	0	0
21	F1	SBP	0	0
21	F1	SBP	0	0
21	F1	SBP	0	0
14	F2	SBP	1	1
14	F2	SBP	3	1.73205
14	F2	SBP	0	0
14	F2	SBP	0	0
14	F2	SBP	0	0
14	F2	SBP	3	1.73205
14	F2	SBP	0	0
14	F2	SBP	0	0
14	F2	SBP	0	0
14	F2	SBP	1	1
14	F2	SBP	0	0
14	F2	SBP	2	1.41421
14	F2	SBP	1	1
14	F2	SBP	1	1
14	F2	SBP	1	1
21	F2	SBP	1	1
21	F2	SBP	2	1.41421
21	F2	SBP	3	1.73205
21	F2	SBP	2	1.41421
21	F2	SBP	2	1.41421
21	F2	SBP	5	2.23607
21	F2	SBP	2	1.41421
21	F2	SBP	5	2.23607
21	F2	SBP	6	2.44949
21	F2	SBP	0	0
21	F2	SBP	4	2
21	F2	SBP	3	1.73205
21	F2	SBP	4	2
21	F2	SBP	0	0
21	F2	SBP	4	2
14	F3	SBP	0	0
14	F3	SBP	2	1.41421
14	F3	SBP	3	1.73205
14	F3	SBP	0	0
14	F3	SBP	0	0
14	F3	SBP	3	1.73205
14	F3	SBP	1	1
14	F3	SBP	3	1.73205
14	F3	SBP	1	1
14	F3	SBP	4	2
14	F3	SBP	0	0
14	F3	SBP	1	1
14	F3	SBP	1	1
14	F3	SBP	1	1
14	F3	SBP	1	1
21	F3	SBP	2	1.41421
21	F3	SBP	3	1.73205
21	F3	SBP	2	1.41421
21	F3	SBP	9	3
21	F3	SBP	4	2
21	F3	SBP	9	3
21	F3	SBP	7	2.64575
21	F3	SBP	9	3
21	F3	SBP	4	2
21	F3	SBP	3	1.73205
21	F3	SBP	13	3.60555
21	F3	SBP	5	2.23607
21	F3	SBP	5	2.23607
21	F3	SBP	12	3.4641
21	F3	SBP	6	2.44949
14	F1	DBP	5	2.23607
14	F1	DBP	2	1.41421
14	F1	DBP	4	2
14	F1	DBP	6	2.44949
14	F1	DBP	4	2
14	F1	DBP	5	2.23607
14	F1	DBP	1	1
14	F1	DBP	5	2.23607
14	F1	DBP	5	2.23607
14	F1	DBP	3	1.73205
14	F1	DBP	5	2.23607
14	F1	DBP	3	1.73205
14	F1	DBP	4	2
14	F1	DBP	3	1.73205
14	F1	DBP	5	2.23607
21	F1	DBP	3	1.73205
21	F1	DBP	3	1.73205
21	F1	DBP	1	1
21	F1	DBP	1	1
21	F1	DBP	0	0
21	F1	DBP	1	1
21	F1	DBP	1	1
21	F1	DBP	0	0
21	F1	DBP	3	1.73205
21	F1	DBP	3	1.73205
21	F1	DBP	1	1
21	F1	DBP	0	0
21	F1	DBP	0	0
21	F1	DBP	0	0
21	F1	DBP	1	1
14	F2	DBP	10	3.16228
14	F2	DBP	7	2.64575
14	F2	DBP	11	3.31662
14	F2	DBP	7	2.64575
14	F2	DBP	4	2
14	F2	DBP	7	2.64575
14	F2	DBP	12	3.4641
14	F2	DBP	6	2.44949
14	F2	DBP	9	3
14	F2	DBP	8	2.82843
14	F2	DBP	3	1.73205
14	F2	DBP	8	2.82843
14	F2	DBP	12	3.4641
14	F2	DBP	10	3.16228
14	F2	DBP	9	3
21	F2	DBP	0	0
21	F2	DBP	1	1
21	F2	DBP	2	1.41421
21	F2	DBP	0	0
21	F2	DBP	1	1
21	F2	DBP	1	1
21	F2	DBP	2	1.41421
21	F2	DBP	1	1
21	F2	DBP	2	1.41421
21	F2	DBP	0	0
21	F2	DBP	1	1
21	F2	DBP	0	0
21	F2	DBP	1	1
21	F2	DBP	0	0
21	F2	DBP	1	1
14	F3	DBP	12	3.4641
14	F3	DBP	10	3.16228
14	F3	DBP	23	4.79583
14	F3	DBP	12	3.4641
14	F3	DBP	17	4.12311
14	F3	DBP	11	3.31662
14	F3	DBP	14	3.74166
14	F3	DBP	18	4.24264
14	F3	DBP	16	4
14	F3	DBP	13	3.60555
14	F3	DBP	15	3.87298
14	F3	DBP	15	3.87298
14	F3	DBP	18	4.24264
14	F3	DBP	21	4.58258
14	F3	DBP	16	4
21	F3	DBP	0	0
21	F3	DBP	0	0
21	F3	DBP	2	1.41421
21	F3	DBP	0	0
21	F3	DBP	3	1.73205
21	F3	DBP	0	0
21	F3	DBP	2	1.41421
21	F3	DBP	1	1
21	F3	DBP	3	1.73205
21	F3	DBP	0	0
21	F3	DBP	1	1
21	F3	DBP	4	2
21	F3	DBP	0	0
21	F3	DBP	1	1
21	F3	DBP	1	1

## Sheet: Podocyst Varano
temp	sal	feed	tot	rac
14	37	F1	1	1
14	37	F1	4	2
14	37	F1	0	0
14	37	F1	0	0
14	37	F1	0	0
14	37	F1	0	0
14	37	F1	4	2
14	37	F1	0	0
14	37	F1	0	0
14	37	F1	0	0
14	37	F1	0	0
14	37	F1	1	1
14	37	F1	3	1.73205
14	37	F1	0	0
14	37	F1	2	1.41421
21	37	F1	0	0
21	37	F1	1	1
21	37	F1	3	1.73205
21	37	F1	3	1.73205
21	37	F1	0	0
21	37	F1	5	2.23607
21	37	F1	4	2
21	37	F1	0	0
21	37	F1	0	0
21	37	F1	0	0
21	37	F1	1	1
21	37	F1	1	1
21	37	F1	0	0
21	37	F1	1	1
21	37	F1	0	0
14	37	F2	1	1
14	37	F2	1	1
14	37	F2	0	0
14	37	F2	2	1.41421
14	37	F2	3	1.73205
14	37	F2	3	1.73205
14	37	F2	2	1.41421
14	37	F2	0	0
14	37	F2	0	0
14	37	F2	3	1.73205
14	37	F2	0	0
14	37	F2	0	0
14	37	F2	0	0
14	37	F2	0	0
14	37	F2	0	0
21	37	F2	0	0
21	37	F2	4	2
21	37	F2	2	1.41421
21	37	F2	1	1
21	37	F2	5	2.23607
21	37	F2	1	1
21	37	F2	0	0
21	37	F2	1	1
21	37	F2	3	1.73205
21	37	F2	0	0
21	37	F2	2	1.41421
21	37	F2	0	0
21	37	F2	0	0
21	37	F2	0	0
21	37	F2	1	1
14	37	F3	0	0
14	37	F3	0	0
14	37	F3	0	0
14	37	F3	2	1.41421
14	37	F3	0	0
14	37	F3	2	1.41421
14	37	F3	0	0
14	37	F3	0	0
14	37	F3	0	0
14	37	F3	0	0
14	37	F3	0	0
14	37	F3	0	0
14	37	F3	1	1
14	37	F3	0	0
14	37	F3	2	1.41421
21	37	F3	1	1
21	37	F3	0	0
21	37	F3	0	0
21	37	F3	3	1.73205
21	37	F3	0	0
21	37	F3	1	1
21	37	F3	1	1
21	37	F3	4	2
21	37	F3	0	0
21	37	F3	1	1
21	37	F3	0	0
21	37	F3	1	1
21	37	F3	3	1.73205
21	37	F3	1	1
21	37	F3	2	1.41421
14	24	F1	2	1.41421
14	24	F1	0	0
14	24	F1	0	0
14	24	F1	0	0
14	24	F1	6	2.44949
14	24	F1	0	0
14	24	F1	0	0
14	24	F1	0	0
14	24	F1	4	2
14	24	F1	0	0
14	24	F1	0	0
14	24	F1	0	0
14	24	F1	0	0
14	24	F1	0	0
14	24	F1	0	0
21	24	F1	2	1.41421
21	24	F1	3	1.73205
21	24	F1	3	1.73205
21	24	F1	1	1
21	24	F1	1	1
21	24	F1	4	2
21	24	F1	1	1
21	24	F1	0	0
21	24	F1	6	2.44949
21	24	F1	3	1.73205
21	24	F1	6	2.44949
21	24	F1	3	1.73205
21	24	F1	1	1
21	24	F1	4	2
21	24	F1	4	2
14	24	F2	0	0
14	24	F2	1	1
14	24	F2	0	0
14	24	F2	0	0
14	24	F2	1	1
14	24	F2	0	0
14	24	F2	0	0
14	24	F2	0	0
14	24	F2	0	0
14	24	F2	0	0
14	24	F2	2	1.41421
14	24	F2	0	0
14	24	F2	1	1
14	24	F2	0	0
14	24	F2	1	1
21	24	F2	6	2.44949
21	24	F2	4	2
21	24	F2	5	2.23607
21	24	F2	2	1.41421
21	24	F2	3	1.73205
21	24	F2	5	2.23607
21	24	F2	1	1
21	24	F2	3	1.73205
21	24	F2	0	0
21	24	F2	9	3
21	24	F2	1	1
21	24	F2	4	2
21	24	F2	6	2.44949
21	24	F2	6	2.44949
21	24	F2	4	2
14	24	F3	2	1.41421
14	24	F3	0	0
14	24	F3	1	1
14	24	F3	2	1.41421
14	24	F3	3	1.73205
14	24	F3	3	1.73205
14	24	F3	0	0
14	24	F3	2	1.41421
14	24	F3	1	1
14	24	F3	1	1
14	24	F3	0	0
14	24	F3	0	0
14	24	F3	0	0
14	24	F3	0	0
14	24	F3	0	0
21	24	F3	4	2
21	24	F3	3	1.73205
21	24	F3	3	1.73205
21	24	F3	2	1.41421
21	24	F3	2	1.41421
21	24	F3	7	2.64575
21	24	F3	3	1.73205
21	24	F3	0	0
21	24	F3	1	1
21	24	F3	4	2
21	24	F3	5	2.23607
21	24	F3	1	1
21	24	F3	3	1.73205
21	24	F3	2	1.41421
21	24	F3	1	1

## Sheet: Podocyst Mljet vs Varano
temp	loc	feed	tot	rac
14	M	F1	0	0
14	M	F1	0	0
14	M	F1	0	0
14	M	F1	0	0
14	M	F1	0	0
14	M	F1	0	0
14	M	F1	0	0
14	M	F1	0	0
14	M	F1	0	0
14	M	F1	0	0
14	M	F1	0	0
14	M	F1	0	0
14	M	F1	0	0
14	M	F1	0	0
14	M	F1	0	0
21	M	F1	0	0
21	M	F1	0	0
21	M	F1	0	0
21	M	F1	0	0
21	M	F1	0	0
21	M	F1	0	0
21	M	F1	0	0
21	M	F1	0	0
21	M	F1	0	0
21	M	F1	0	0
21	M	F1	0	0
21	M	F1	0	0
21	M	F1	0	0
21	M	F1	0	0
21	M	F1	1	1
14	M	F2	0	0
14	M	F2	0	0
14	M	F2	0	0
14	M	F2	0	0
14	M	F2	0	0
14	M	F2	0	0
14	M	F2	0	0
14	M	F2	1	1
14	M	F2	1	1
14	M	F2	0	0
14	M	F2	0	0
14	M	F2	0	0
14	M	F2	0	0
14	M	F2	0	0
14	M	F2	0	0
21	M	F2	9	3
21	M	F2	8	2.82843
21	M	F2	0	0
21	M	F2	0	0
21	M	F2	0	0
21	M	F2	0	0
21	M	F2	1	1
21	M	F2	0	0
21	M	F2	0	0
21	M	F2	0	0
21	M	F2	0	0
21	M	F2	0	0
21	M	F2	0	0
21	M	F2	0	0
21	M	F2	0	0
14	M	F3	0	0
14	M	F3	0	0
14	M	F3	0	0
14	M	F3	1	1
14	M	F3	0	0
14	M	F3	0	0
14	M	F3	2	1.41421
14	M	F3	0	0
14	M	F3	1	1
14	M	F3	0	0
14	M	F3	0	0
14	M	F3	0	0
14	M	F3	0	0
14	M	F3	0	0
14	M	F3	0	0
21	M	F3	0	0
21	M	F3	1	1
21	M	F3	1	1
21	M	F3	1	1
21	M	F3	0	0
21	M	F3	0	0
21	M	F3	0	0
21	M	F3	4	2
21	M	F3	0	0
21	M	F3	0	0
21	M	F3	2	1.41421
21	M	F3	0	0
21	M	F3	1	1
21	M	F3	0	0
21	M	F3	0	0
14	V	F1	1	1
14	V	F1	4	2
14	V	F1	0	0
14	V	F1	0	0
14	V	F1	0	0
14	V	F1	0	0
14	V	F1	4	2
14	V	F1	0	0
14	V	F1	0	0
14	V	F1	0	0
14	V	F1	0	0
14	V	F1	1	1
14	V	F1	3	1.73205
14	V	F1	0	0
14	V	F1	2	1.41421
21	V	F1	0	0
21	V	F1	1	1
21	V	F1	3	1.73205
21	V	F1	3	1.73205
21	V	F1	0	0
21	V	F1	5	2.23607
21	V	F1	4	2
21	V	F1	0	0
21	V	F1	0	0
21	V	F1	0	0
21	V	F1	1	1
21	V	F1	1	1
21	V	F1	0	0
21	V	F1	1	1
21	V	F1	0	0
14	V	F2	1	1
14	V	F2	1	1
14	V	F2	0	0
14	V	F2	2	1.41421
14	V	F2	3	1.73205
14	V	F2	3	1.73205
14	V	F2	2	1.41421
14	V	F2	0	0
14	V	F2	0	0
14	V	F2	3	1.73205
14	V	F2	0	0
14	V	F2	0	0
14	V	F2	0	0
14	V	F2	0	0
14	V	F2	0	0
21	V	F2	0	0
21	V	F2	4	2
21	V	F2	2	1.41421
21	V	F2	1	1
21	V	F2	5	2.23607
21	V	F2	1	1
21	V	F2	0	0
21	V	F2	1	1
21	V	F2	3	1.73205
21	V	F2	0	0
21	V	F2	2	1.41421
21	V	F2	0	0
21	V	F2	0	0
21	V	F2	0	0
21	V	F2	1	1
14	V	F3	0	0
14	V	F3	0	0
14	V	F3	0	0
14	V	F3	2	1.41421
14	V	F3	0	0
14	V	F3	2	1.41421
14	V	F3	0	0
14	V	F3	0	0
14	V	F3	0	0
14	V	F3	0	0
14	V	F3	0	0
14	V	F3	0	0
14	V	F3	1	1
14	V	F3	0	0
14	V	F3	2	1.41421
21	V	F3	1	1
21	V	F3	0	0
21	V	F3	0	0
21	V	F3	3	1.73205
21	V	F3	0	0
21	V	F3	1	1
21	V	F3	1	1
21	V	F3	4	2
21	V	F3	0	0
21	V	F3	1	1
21	V	F3	0	0
21	V	F3	1	1
21	V	F3	3	1.73205
21	V	F3	1	1
21	V	F3	2	1.41421

## Sheet: Calix diameter Varano
temp	sal	feed	tot
14	37	F1	1.2
14	37	F1	0.6
14	37	F1	1.2
14	37	F1	1.3
14	37	F1	1.2
14	37	F1	0.9
21	37	F1	0.1
21	37	F1	0.4
21	37	F1	0.5
21	37	F1	0.4
21	37	F1	0.4
21	37	F1	0.3
14	37	F2	0.2
14	37	F2	1.6
14	37	F2	1.2
14	37	F2	0.9
14	37	F2	1.3
14	37	F2	1.4
21	37	F2	1
21	37	F2	0.7
21	37	F2	0.9
21	37	F2	0.6
21	37	F2	0.8
21	37	F2	0.8
14	37	F3	1.9
14	37	F3	1
14	37	F3	2
14	37	F3	1.2
14	37	F3	0.1
14	37	F3	1.5
21	37	F3	1.1
21	37	F3	0.9
21	37	F3	0.8
21	37	F3	0.5
21	37	F3	1
21	37	F3	1.1
14	24	F1	0.9
14	24	F1	0.7
14	24	F1	0.5
14	24	F1	0.4
14	24	F1	0.9
14	24	F1	1.1
21	24	F1	0.4
21	24	F1	0.6
21	24	F1	0.2
21	24	F1	0.2
21	24	F1	0.7
21	24	F1	0.9
14	24	F2	0.8
14	24	F2	1.7
14	24	F2	1.4
14	24	F2	1
14	24	F2	0.7
14	24	F2	1.3
21	24	F2	0.2
21	24	F2	0.2
21	24	F2	1
21	24	F2	0.3
21	24	F2	0.9
21	24	F2	0.8
14	24	F3	1.4
14	24	F3	1.5
14	24	F3	1.3
14	24	F3	1.2
14	24	F3	1.4
14	24	F3	1.6
21	24	F3	0.8
21	24	F3	0.8
21	24	F3	0.7
21	24	F3	0.6
21	24	F3	1
21	24	F3	0.6

## Sheet: Calix diameter Mljet vs Varano
temp	loc	feed	tot
14	V	F1	1.2
14	V	F1	0.6
14	V	F1	1.2
14	V	F1	1.3
14	V	F1	1.2
14	V	F1	0.9
21	V	F1	0.1
21	V	F1	0.4
21	V	F1	0.5
21	V	F1	0.4
21	V	F1	0.4
21	V	F1	0.3
14	V	F2	0.2
14	V	F2	1.6
14	V	F2	1.2
14	V	F2	0.9
14	V	F2	1.3
14	V	F2	1.4
21	V	F2	1
21	V	F2	0.7
21	V	F2	0.9
21	V	F2	0.6
21	V	F2	0.8
21	V	F2	0.8
14	V	F3	1.9
14	V	F3	1
14	V	F3	2
14	V	F3	1.2
14	V	F3	0.1
14	V	F3	1.5
21	V	F3	1.1
21	V	F3	0.9
21	V	F3	0.8
21	V	F3	0.5
21	V	F3	1
21	V	F3	1.1
14	M	F1	0
14	M	F1	0.1
14	M	F1	0
14	M	F1	0.4
14	M	F1	0.2
14	M	F1	0.3
21	M	F1	-0.4
21	M	F1	-0.4
21	M	F1	0.1
21	M	F1	0.2
21	M	F1	0.6
21	M	F1	-0.3
14	M	F2	0.2
14	M	F2	0.4
14	M	F2	0.2
14	M	F2	0.3
14	M	F2	0.5
14	M	F2	0.9
21	M	F2	0.4
21	M	F2	0.3
21	M	F2	0
21	M	F2	-0.1
21	M	F2	NA
21	M	F2	-0.9
14	M	F3	0.8
14	M	F3	0.8
14	M	F3	0.3
14	M	F3	0.5
14	M	F3	0.3
14	M	F3	0.5
21	M	F3	-0.4
21	M	F3	0.2
21	M	F3	-0.1
21	M	F3	0.2
21	M	F3	0.1
21	M	F3	0.2
