# Supplementary material for: Environmental control of asexual reproduction and somatic growth of Aurelia spp. (Cnidaria, Scyphozoa) polyps from the Adriatic Sea
Source: PLoS One. 2017 Jun 14;12(6):e0178482. doi: 10.1371/journal.pone.0178482 (PMC5470684; doi:10.1371/journal.pone.0178482)
Supplement: S2 Dataset — (XLSX) [file pone.0178482.s002.xlsx]

## Sheet: Data from Fig1 (MPR+SD)
		FIG. 1		FIG. 1 (standard deviations)
treatment	SBP	DBP	SBP+DBP	SD - SBP	SD - DBP	SD - SBP+DBP
A. coerulea 24 - 14 -F1	0.0079365	0.0595	0.0675	0.0093637	0.0359	0.0389
A. coerulea 24 - 14 -F2	0.0171	0.1095	0.1267	0.016	0.0259	0.0364
A. coerulea 24 - 14 -F3	0.054	0.2087	0.2627	0.0539	0.0785	0.034
A. coerulea 24 - 21 -F1	0.0111	0.0452	0.0563	0.0172	0.0227	0.0312
A. coerulea 24 - 21 -F2	0.0829	0.0571	0.14	0.0479	0.0254	0.0498
A. coerulea 24 - 21 -F3	0.1571	0.0889	0.246	0.0767	0.0501	0.0696
A. coerulea 37 - 14 -F1	0.002381	0.0325	0.0349	0.0026082	0.0325	0.0332
A. coerulea 37 - 14 -F2	0.0028571	0.0705	0.0733	0.0042592	0.0331	0.0299
A. coerulea 37 - 14 -F3	0.0119	0.0921	0.104	0.0103	0.0534	0.0607
A. coerulea 37 - 21 -F1	0.0039683	0.0198	0.0238	0.0055669	0.0194	0.0209
A. coerulea 37 - 21 -F2	0.0248	0.0324	0.0571	0.0148	0.0163	0.0184
A. coerulea 37 - 21 -F3	0.0944	0.0365	0.131	0.0353	0.0373	0.0271
A. relicta 37 - 14 -F1	0.0031746	0.0492	0.0524	0.0038881	0.0187	0.0159
A. relicta 37 - 14 -F2	0.0124	0.1124	0.1248	0.011	0.0279	0.0217
A. relicta 37 - 14 -F3	0.0151	0.1706	0.1857	0.0201	0.0515	0.0434
A. relicta 37 - 21 -F1	0.0055556	0.0143	0.0198	0.0063293	0.0154	0.0126
A. relicta 37 - 21 -F2	0.0352	0.0105	0.0457	0.0209	0.007063	0.022
A. relicta 37 - 21 -F3	0.0738	0.0143	0.0881	0.0272	0.0079682	0.0304

## Sheet: Data from Fig3 (MPR+SD)
		FIG.3
treatment		PC	SD - PC
A. coerulea 24 - 14 -F1		0.0095238	0.0168
A. coerulea 24 - 14 -F2		0.0057143	0.0062088
A. coerulea 24 - 14 -F3		0.0119	0.0116
A. coerulea 24 - 21 -F1		0.0333	0.0335
A. coerulea 24 - 21 -F2		0.0505	0.0436
A. coerulea 24 - 21 -F3		0.0325	0.023
A. coerulea 37 - 14 -F1		0.0119	0.0199
A. coerulea 37 - 14 -F2		0.0105	0.0159
A. coerulea 37 - 14 -F3		0.0055556	0.0136
A. coerulea 37 - 21 -F1		0.0151	0.0126
A. coerulea 37 - 21 -F2		0.019	0.0172
A. coerulea 37 - 21 -F3		0.0143	0.0141
A. relicta 37 - 14 -F1		0	0
A. relicta 37 - 14 -F2		0.0019048	0.0042592
A. relicta 37 - 14 -F3		0.0031746	0.005767
A. relicta 37 - 21 -F1		0.00079365	0.001944
A. relicta 37 - 21 -F2		0.0171	0.0235
A. relicta 37 - 21 -F3		0.0079365	0.0127
