# Supplementary material for: Environmental control of asexual reproduction and somatic growth of Aurelia spp. (Cnidaria, Scyphozoa) polyps from the Adriatic Sea
Source: PLoS One. 2017 Jun 14;12(6):e0178482. doi: 10.1371/journal.pone.0178482 (PMC5470684; doi:10.1371/journal.pone.0178482)
Supplement: S3 Dataset — (XLSX) [file pone.0178482.s003.xlsx]

## Sheet: Data from Fig. 4
	FIGURE 4
Treatment	A. coerulea 24 ppt	SD	A. coerulea 37 ppt	SD	A. relicta 37 ppt	SD
14°C F1	0.75	0.2665	1.0667	0.2658	0.1667	0.1633
14°C F2	1.15	0.3834	1.1	0.498	0.4167	0.2639
14°C F3	1.4	0.1414	1.2833	0.6969	0.5333	0.2251
21°C F1	0.5	0.2828	0.35	0.1378	-0.0333	0.4033
21°C F2	0.5667	0.3724	0.8	0.1414	-0.06	0.5128
21°C F3	0.75	0.1517	0.9	0.228	0.0333	0.2422
