# Supplementary material for: Environmental control of asexual reproduction and somatic growth of Aurelia spp. (Cnidaria, Scyphozoa) polyps from the Adriatic Sea
Source: PLoS One. 2017 Jun 14;12(6):e0178482. doi: 10.1371/journal.pone.0178482 (PMC5470684; doi:10.1371/journal.pone.0178482)
Supplement: S4 Dataset — (XLSX) [file pone.0178482.s004.xlsx]

## Sheet: Data shown in Fig 5
	FIGURE 5
Days	S24, F1	S24, F2	S24, F3	S37, F2	S37, F3
0	0	0	0	0	0
3		0	0	0	0
5			0		0
7	0	0	0	0	0
10		0	0	0	0
12			0		0
14	0	0	0	0	0
17		0	0	0	0
19			0		0
21	0	0	0	0	0
24		0	0	0	0
26			0		0
28	0	0	0	0	0
31		0	7	0	0
33			8		0
35	5	3	8	0	8
38		6	8	0	8
40			8		8
42	5	6	8	0	8
45		6	8	0	8
47			18		8
49	5	6	22	0	8
52		12	22	0	8
54			22		8
56	5	12	22	0	8
59		20	22	0	8
61			22		8
63	5	20	22	0	8
66		20	22	0	8
68			22		10
70	5	20	22	0	16
73		20	22	0	16
75			22		16
77	5	20	22	0	16
80		20	22	11	16
82			29		16
84	5		29
